# Supplementary material for: Creative Action at a Distance: A Conceptual Framework for Embodied Performance With Robotic Actors
Source: Front Robot AI. 2021 Apr 30;8:662182. doi: 10.3389/frobt.2021.662182 (PMC8120109; doi:10.3389/frobt.2021.662182)
Supplement: Supplementary file 4 [file DataSheet1.ZIP]

Archive with 43 entries (41 files):
- Frontiers_Creativity_Robotics_2020_Revised/frontiers.tex
- Frontiers_Creativity_Robotics_2020_Revised/frontiers_suppmat.cls
- Frontiers_Creativity_Robotics_2020_Revised/frontiersFPHY.cls
- Frontiers_Creativity_Robotics_2020_Revised/frontiersHLTH.cls
- Frontiers_Creativity_Robotics_2020_Revised/frontiersinHLTH&FPHY.bst
- Frontiers_Creativity_Robotics_2020_Revised/frontiersinSCNS_ENG_HUMS.bst
- Frontiers_Creativity_Robotics_2020_Revised/frontiersSCNS.cls
- Frontiers_Creativity_Robotics_2020_Revised/graphics/
- Frontiers_Creativity_Robotics_2020_Revised/graphics/actionflow.png
- Frontiers_Creativity_Robotics_2020_Revised/graphics/figure_01.jpg
- Frontiers_Creativity_Robotics_2020_Revised/graphics/graph1.jpg
- Frontiers_Creativity_Robotics_2020_Revised/graphics/graph2.jpg
- Frontiers_Creativity_Robotics_2020_Revised/graphics/mapping.png
- Frontiers_Creativity_Robotics_2020_Revised/graphics/model_04.png
- Frontiers_Creativity_Robotics_2020_Revised/graphics/moves.png
- Frontiers_Creativity_Robotics_2020_Revised/graphics/plot3.png
- Frontiers_Creativity_Robotics_2020_Revised/graphics/plot4.png
- Frontiers_Creativity_Robotics_2020_Revised/graphics/results01.jpg
- Frontiers_Creativity_Robotics_2020_Revised/graphics/robot01_driveTorso.png
- Frontiers_Creativity_Robotics_2020_Revised/graphics/robot01_none.png
- Frontiers_Creativity_Robotics_2020_Revised/graphics/robot01_noneSmall.png
- Frontiers_Creativity_Robotics_2020_Revised/graphics/robot01_point.png
- Frontiers_Creativity_Robotics_2020_Revised/graphics/robot01_pointTorso.png
- Frontiers_Creativity_Robotics_2020_Revised/graphics/robot01_puoh.png
- Frontiers_Creativity_Robotics_2020_Revised/graphics/robot01_puohTorso.png
- Frontiers_Creativity_Robotics_2020_Revised/graphics/robot01_rot.png
- Frontiers_Creativity_Robotics_2020_Revised/graphics/robot01_salute.png
- Frontiers_Creativity_Robotics_2020_Revised/graphics/robot01_saluteTorso.png
- Frontiers_Creativity_Robotics_2020_Revised/graphics/robot01_spat.png
- Frontiers_Creativity_Robotics_2020_Revised/graphics/tasks.png
- Frontiers_Creativity_Robotics_2020_Revised/logo1.eps
- Frontiers_Creativity_Robotics_2020_Revised/logo2.eps
- Frontiers_Creativity_Robotics_2020_Revised/logos.eps
- Frontiers_Creativity_Robotics_2020_Revised/model_01.png
- Frontiers_Creativity_Robotics_2020_Revised/model_03.png
- Frontiers_Creativity_Robotics_2020_Revised/model_04.png
- Frontiers_Creativity_Robotics_2020_Revised/model_06.png
- Frontiers_Creativity_Robotics_2020_Revised/PDF examples/
- Frontiers_Creativity_Robotics_2020_Revised/PDF examples/frontiers.pdf
- Frontiers_Creativity_Robotics_2020_Revised/PDF examples/frontiers_SupplementaryMaterial.pdf
- Frontiers_Creativity_Robotics_2020_Revised/stfloats.sty
- Frontiers_Creativity_Robotics_2020_Revised/test.bib
- Frontiers_Creativity_Robotics_2020_Revised/YM-logo.eps
