# Supplementary material for: Creative Action at a Distance: A Conceptual Framework for Embodied Performance With Robotic Actors
Source: Front Robot AI. 2021 Apr 30;8:662182. doi: 10.3389/frobt.2021.662182 (PMC8120109; doi:10.3389/frobt.2021.662182)
Supplement: Supplementary file 4 [file DataSheet1.ZIP › Frontiers_Creativity_Robotics_2020_Revised/test.bib]

@Article{article,
	author = "Author1 LastName1 and Author2 LastName2 and Author3 LastName3",
	title = "Article Title",
	volume = "30",
	number = "30",
	pages = "10127-10134",
	year = "2013",
	doi = "10.3389/fnins.2013.12345",
	URL = "http://www.frontiersin.org/Journal/10.3389/fnins.2013.12345/abstract",
	journal = "Frontiers in Neuroscience"
}
@article{gervas2016computational,
  title={Computational drafting of plot structures for russian folk tales},
  author={Gerv{\'a}s, Pablo},
  journal={Cognitive computation},
  volume={8},
  number={2},
  pages={187--203},
  year={2016},
  publisher={Springer}
}
@book{stanislavski2013actor,
  title={An actor prepares},
  author={Stanislavski, Constantin},
  year={2013},
  publisher={A\&C Black}
}

@inproceedings{wicke2021you,
  title={Are You Not Entertained? Computational Storytelling with Non-Verbal Interaction},
  author={Wicke, Philipp and Veale, Tony},
  booktitle={Companion of the 2021 ACM/IEEE International Conference on Human-Robot Interaction},
  pages={200--204},
  year={2021}
}
@incollection{sowa2009computational,
  title={A computational model for the representation and processing of shape in coverbal iconic gestures},
  author={Sowa, Timo and Wachsmuth, Ipke},
  booktitle={Spatial Language and Dialogue},
  year={2009}
}

@article{Kensinger2006,
  title={Processing emotional pictures and words: effect of valence and arousal},
  author={Kensinger, E.A. and Schacter, D.L.},
  journal={Cogn. Affect. Behav. Neurosci.},
  number = {6},
  pages={110–126},
  year={2006}
}

@article{salem2012generation,
  title={Generation and evaluation of communicative robot gesture},
  author={Salem, Maha and Kopp, Stefan and Wachsmuth, Ipke and Rohlfing, Katharina and Joublin, Frank},
  journal={International Journal of Social Robotics},
  volume={4},
  number={2},
  pages={201--217},
  year={2012},
  publisher={Springer}
}

@techreport{klein1973automatic,
  title={Automatic novel writing: A status report},
  author={Klein, Sheldon and Aeschlimann, John F and Balsiger, David F and Converse, Steven L and Foster, Mark and Lao, Robin and Oakley, John D and Smith, Joel and others},
  year={1973},
  institution={University of Wisconsin-Madison Department of Computer Sciences}
}

@book{fischer1997show,
  title={The show and the gaze of theatre: a European perspective},
  author={Fischer-Lichte, Erika and Riley, Jo},
  year={1997},
  publisher={University of Iowa Press}
}

@inproceedings{kitagawa2021human,
  title={Human-inspired Motion Planning for Omni-directional Social Robots},
  author={Kitagawa, Ryo and Liu, Yuyi and Kanda, Takayuki},
  booktitle={Proceedings of the 2021 ACM/IEEE International Conference on Human-Robot Interaction},
  pages={34--42},
  year={2021}
}

@inproceedings{robinson2021smooth,
  title={Smooth Operator: Tuning Robot Perception Through Artificial Movement Sound},
  author={Robinson, Frederic Anthony and Velonaki, Mari and Bown, Oliver},
  booktitle={Proceedings of the 2021 ACM/IEEE International Conference on Human-Robot Interaction},
  pages={53--62},
  year={2021}
}

@article{costa2018emotional,
  title={Emotional storytelling using virtual and robotic agents},
  author={Costa, Sandra and Brunete, Alberto and Bae, Byung-Chull and Mavridis, Nikolaos},
  journal={International Journal of Humanoid Robotics},
  volume={15},
  number={03},
  pages={1850006},
  year={2018},
  publisher={World Scientific}
}

@inproceedings{bevins2021aerial,
  title={Aerial Flight Paths for Communication: How Participants Perceive and Intend to Respond to Drone Movements},
  author={Bevins, Alisha and Duncan, Brittany A},
  booktitle={Proceedings of the 2021 ACM/IEEE International Conference on Human-Robot Interaction},
  pages={16--23},
  year={2021}
}

@article{michel2018amazon,
  title={Amazon’s Mechanical Turk as a viable source for organizational and occupational health research},
  author={Michel, Jesse S and O’Neill, Sadie K and Hartman, Paige and Lorys, Anna},
  journal={Occupational Health Science},
  volume={2},
  number={1},
  pages={83--98},
  year={2018},
  publisher={Springer}
}

@article{buhrmester2016amazon,
  title={Amazon's Mechanical Turk: A new source of inexpensive, yet high-quality data?},
  author={Buhrmester, Michael and Kwang, Tracy and Gosling, Samuel D},
  year={2016},
  publisher={American Psychological Association}
}

@article{chandler2016conducting,
  title={Conducting clinical research using crowdsourced convenience samples},
  author={Chandler, Jesse and Shapiro, Danielle},
  journal={Annual review of clinical psychology},
  volume={12},
  year={2016}
}

@inproceedings{catala2017storytelling,
  title={Storytelling as a creative activity in the classroom},
  author={Catala, Alejandro and Theune, Mari{\"e}t and Gijlers, Hannie and Heylen, Dirk},
  booktitle={Proceedings of the 2017 ACM SIGCHI Conference on Creativity and Cognition},
  pages={237--242},
  year={2017}
}

@article{augello2016creation,
  title={Creation and cognition for humanoid live dancing},
  author={Augello, Agnese and Infantino, Ignazio and Manfr{\`e}, Adriano and Pilato, Giovanni and Vella, Filippo and Chella, Antonio},
  journal={Robotics and Autonomous Systems},
  volume={86},
  pages={128--137},
  year={2016},
  publisher={Elsevier}
}

@inproceedings{sugimoto2009gentoro,
  title={GENTORO: a system for supporting children's storytelling using handheld projectors and a robot},
  author={Sugimoto, Masanori and Ito, Toshitaka and Nguyen, Tuan Ngoc and Inagaki, Shigenori},
  booktitle={Proceedings of the 8th International Conference on Interaction Design and Children},
  pages={214--217},
  year={2009}
}

@article{cooney2018design,
  title={Design for an art therapy robot: An explorative review of the theoretical foundations for engaging in emotional and creative painting with a robot},
  author={Cooney, Martin Daniel and Menezes, Maria Luiza Recena},
  journal={Multimodal Technologies and Interaction},
  volume={2},
  number={3},
  pages={52},
  year={2018},
  publisher={Multidisciplinary Digital Publishing Institute}
}

@article{augello2016analyzing,
  title={Analyzing and discussing primary creative traits of a robotic artist},
  author={Augello, A and Infantino, I and Manfr{\'e}, A and Pilato, G and Vella, F},
  journal={Biologically Inspired Cognitive Architectures},
  volume={17},
  pages={22--31},
  year={2016},
  publisher={Elsevier}
}

@phdthesis{hoffman2007ensemble,
  title={Ensemble: fluency and embodiment for robots acting with humans},
  author={Hoffman, Guy and others},
  year={2007},
  school={Massachusetts Institute of Technology}
}

@article{bravo2017interactive,
  title={Interactive drama with robots for teaching non-technical subjects},
  author={Bravo S{\'a}nchez, Flor {\'A}ngela and Gonz{\'a}lez Correal, Alejandra Mar{\'\i}a and Guerrero, Enrique Gonz{\'a}lez},
  journal={Journal of Human-Robot Interaction},
  volume={6},
  number={2},
  pages={48--69},
  year={2017},
  publisher={Journal of Human-Robot Interaction Steering Committee}
}

@inproceedings{fabiano2017designing,
  title={Designing a Co-Creative Dancing Robotic Tablet},
  author={Fabiano, Federico and Pelikan, Hannah RM and Pingen, Jelle and Zissoldt, Judith and Catala, Alejandro and Theune, Mari{\"e}t},
  booktitle={6th International Workshop on Computational Creativity, Concept Invention, and General Intelligence},
  year={2017}
}

@article{hoffman2011interactive,
  title={Interactive improvisation with a robotic marimba player},
  author={Hoffman, Guy and Weinberg, Gil},
  journal={Autonomous Robots},
  volume={31},
  number={2},
  pages={133--153},
  year={2011},
  publisher={Springer}
}

@inproceedings{rond2019improv,
  title={Improv with Robots: Creativity, Inspiration, Co-Performance},
  author={Rond, Jesse and Sanchez, Alan and Berger, Jaden and Knight, Heather},
  booktitle={2019 28th IEEE International Conference on Robot and Human Interactive Communication (RO-MAN)},
  pages={1--8},
  year={2019},
  organization={IEEE}
}

@inproceedings{gelin2010towards,
  title={Towards a storytelling humanoid robot},
  author={Gelin, Rodolphe and d'Alessandro, Christophe and Le, Quoc Anh and Deroo, Olivier and Doukhan, David and Martin, Jean-Claude and Pelachaud, Catherine and Rilliard, Albert and Rosset, Sophie},
  booktitle={2010 AAAI Fall Symposium Series},
  year={2010}
}

@book{lakoff2008metaphors,
  title={Metaphors we live by},
  author={Lakoff, George and Johnson, Mark},
  year={2008},
  publisher={University of Chicago press}
}

@book{propp2010morphology,
  title={Morphology of the Folktale},
  author={Propp, Vladimir},
  volume={9},
  year={2010},
  publisher={University of Texas Press}
}

@inproceedings{gervas2016annotating,
  title={Annotating musical theatre plots on narrative structure and emotional content},
  author={Gerv{\'a}s, Pablo and Herv{\'a}s, Raquel and Le{\'o}n, Carlos and Gale, Catherine V},
  booktitle={7th Workshop on Computational Models of Narrative (CMN 2016)},
  year={2016},
  organization={Schloss Dagstuhl-Leibniz-Zentrum fuer Informatik}
}

@article{el2007interaction,
  title={Interaction, narrative, and drama: Creating an adaptive interactive narrative using performance arts theories},
  author={El-Nasr, Magy Seif},
  journal={Interaction Studies},
  volume={8},
  number={2},
  pages={209--240},
  year={2007},
  publisher={John Benjamins}
}

@book{book,
  author    = {Author Name}, 
  title     = {The title of the work},
  publisher = {The name of the publisher},
  address   = {The city},
  year      = 1993,
}

@incollection{chapter,
  author       = {Bauthor Surname}, 
  title        = {The title of the work},
  editor       = {Editor Name},
  booktitle    = {The title of the book},
  publisher    = {The name of the publisher},
  address      = {The city},
  year         = 2002,
  pages        = {201-213},
}

@article{mutlu2012conversational,
title={Conversational gaze mechanisms for humanlike robots},
author={Mutlu, Bilge and Kanda, Takayuki and Forlizzi, Jodi and Hodgins, Jessica and Ishiguro, Hiroshi},
journal={ACM Transactions on Interactive Intelligent Systems (TiiS)},
volume={1},
number={2},
pages={1--33},
year={2012},
publisher={ACM New York, NY, USA}
}

@book{mcneill1992hand,
title={Hand and mind: What gestures reveal about thought},
author={McNeill, David},
year={1992},
publisher={University of Chicago press}
}

@book{lakoff2008women,
title={Women, fire, and dangerous things: What categories reveal about the mind},
author={Lakoff, George},
year={2008},
publisher={University of Chicago press}
}

@article{cocks2011iconic,
title={Iconic gesture and speech integration in younger and older adults},
author={Cocks, Naomi and Morgan, Gary and Kita, Sotaro},
journal={Gesture},
volume={11},
number={1},
pages={24--39},
year={2011},
publisher={John Benjamins}
}

@article{kelly1999offering,
title={Offering a hand to pragmatic understanding: The role of speech and gesture in comprehension and memory},
author={Kelly, Spencer D and Barr, Dale J and Church, R Breckinridge and Lynch, Katheryn},
journal={Journal of memory and Language},
volume={40},
number={4},
pages={577--592},
year={1999},
publisher={Elsevier}
}

@article{jouravlev2019speech,
  title={Speech-accompanying gestures are not processed by the language-processing mechanisms},
  author={Jouravlev, Olessia and Zheng, David and Balewski, Zuzanna and Pongos, Alvince Le Arnz and Levan, Zena and Goldin-Meadow, Susan and Fedorenko, Evelina},
  journal={Neuropsychologia},
  volume={132},
  pages={107132},
  year={2019},
  publisher={Elsevier}
}

@article{goldin2017gesture,
title={Gesture, sign, and language: The coming of age of sign language and gesture studies},
author={Goldin-Meadow, Susan and Brentari, Diane},
journal={Behavioral and Brain Sciences},
volume={40},
year={2017},
publisher={Cambridge University Press}
}

@book{padden2016interaction,
title={Interaction of morphology and syntax in American Sign Language},
author={Padden, Carol A},
year={2016},
publisher={Routledge}
}

@article{falomir2020towards,
title={Towards a model of creative understanding: deconstructing and recreating conceptual blends using image schemas and qualitative spatial descriptors},
author={Falomir, Zoe and Plaza, Enric},
journal={Annals of Mathematics and Artificial Intelligence},
volume={88},
number={5},
pages={457--477},
year={2020},
publisher={Springer}
}

@article{besold2017narrative,
title={A narrative in three acts: Using combinations of image schemas to model events},
author={Besold, Tarek R and Hedblom, Maria M and Kutz, Oliver},
journal={Biologically inspired cognitive architectures},
volume={19},
pages={10--20},
year={2017},
publisher={Elsevier}
}

@book{hedblom2020image,
title={Image schemas and concept invention: cognitive, logical, and linguistic investigations},
author={Hedblom, Maria M},
year={2020},
publisher={Springer Nature}
}

@article{veale1992conceptual,
title={Conceptual Scaffolding: A spatially founded meaning representation for metaphor comprehension},
author={Veale, Tony and Keane, Mark T},
journal={Computational Intelligence},
volume={8},
number={3},
pages={494--519},
year={1992},
publisher={Wiley Online Library}
}

@inproceedings{wicke2018wheels,
title={Wheels Within Wheels: A Causal Treatment of Image Schemas in An Embodied Storytelling System.},
author={Wicke, Philipp and Veale, Tony},
booktitle={TriCoLore (C3GI/ISD/SCORE)},
year={2018}
}

@book{johnson2013body,
title={The body in the mind: The bodily basis of meaning, imagination, and reason},
author={Johnson, Mark},
year={2013},
publisher={University of Chicago Press}
}

@article{cienki2013image,
title={Image schemas and mimetic schemas in cognitive linguistics and gesture studies},
author={Cienki, Alan},
journal={Review of Cognitive Linguistics. Published Under the Auspices of the Spanish Cognitive Linguistics Association},
volume={11},
number={2},
pages={417--432},
year={2013},
publisher={John Benjamins}
}

@incollection{laviers2014style,
  title={Style-based robotic motion in contemporary dance performance},
  author={LaViers, Amy and Teague, Lori and Egerstedt, Magnus},
  booktitle={Controls and Art},
  pages={205--229},
  year={2014},
  publisher={Springer}
}

@inproceedings{seo2013autonomous,
  title={Autonomous humanoid robot dance generation system based on real-time music input},
  author={Seo, Ju-Hwan and Yang, Jeong-Yean and Kim, Jaewoo and Kwon, Dong-Soo},
  booktitle={2013 IEEE RO-MAN},
  pages={204--209},
  year={2013},
  organization={IEEE}
}

@inproceedings{bruce2000robot,
  title={Robot improv: Using drama to create believable agents},
  author={Bruce, Allison and Knight, Jonathan and Listopad, Samuel and Magerko, Brian and Nourbakhsh, Illah R},
  booktitle={Proceedings 2000 ICRA. Millennium Conference. IEEE International Conference on Robotics and Automation. Symposia Proceedings (Cat. No. 00CH37065)},
  volume={4},
  pages={4002--4008},
  year={2000},
  organization={IEEE}
}

@inproceedings{knight2011eight,
  title={Eight lessons learned about non-verbal interactions through robot theater},
  author={Knight, Heather},
  booktitle={International Conference on Social Robotics},
  pages={42--51},
  year={2011},
  organization={Springer}
}

@inproceedings{katevas2014robot,
  title={Robot stand-up: engineering a comic performance},
  author={Katevas, Kleomenis and Healey, Patrick GT and Harris, Matthew Tobias},
  booktitle={Proceedings of the workshop on humanoid robots and creativity at the IEEE-RAS international conference on humanoid robots humanoids (Madrid)},
  year={2014}
}

@inproceedings{singh2016recognizing,
  title={Recognizing actions in motion trajectories using deep neural networks},
  author={Singh, Kunwar and Davis, Nicholas and Hsiao, Chih-Pin and Jacob, Mikhail and Patel, Krunal and Magerko, Brian},
  booktitle={Proceedings of the AAAI Conference on Artificial Intelligence and Interactive Digital Entertainment},
  volume={12},
  number={1},
  year={2016}
}

@article{mittelberg2018gestures,
title={Gestures as image schemas and force gestalts: A dynamic systems approach augmented with motion-capture data analyses},
author={Mittelberg, Irene},
journal={Cognitive Semiotics},
volume={11},
number={1},
year={2018},
publisher={De Gruyter Mouton}
}


@article{kendon1980gesticulation,
title={Gesticulation and speech: Two aspects of the},
author={Kendon, Adam},
journal={The relationship of verbal and nonverbal communication},
number={25},
pages={207},
year={1980}
}

@inproceedings{salem2011friendly,
  title={A friendly gesture: Investigating the effect of multimodal robot behavior in human-robot interaction},
  author={Salem, Maha and Rohlfing, Katharina and Kopp, Stefan and Joublin, Frank},
  booktitle={2011 Ro-Man},
  pages={247--252},
  year={2011},
  organization={IEEE}
}

@book{boden2004creative,
  title={The creative mind: Myths and mechanisms},
  author={Boden, Margaret A},
  year={2004},
  publisher={Psychology Press}
}

@article{sekine2017listener,
  title={The listener automatically uses spatial story representations from the speaker's cohesive gestures when processing subsequent sentences without gestures},
  author={Sekine, Kazuki and Kita, Sotaro},
  journal={Acta Psychologica},
  volume={179},
  pages={89--95},
  year={2017},
  publisher={Elsevier}
}

@inproceedings{clair2011investigating,
  title={Investigating the effects of visual saliency on deictic gesture production by a humanoid robot},
  author={Clair, Aaron St and Mead, Ross and Matari{\'c}, Maja J},
  booktitle={2011 RO-MAN},
  pages={210--216},
  year={2011},
  organization={IEEE}
}

@article{peirce1902logic,
  title={Logic as semiotic: The theory of signs},
  author={Peirce, Charles Sanders},
  journal={Philosophical writings of Peirce},
  pages={100},
  year={1902}
}

@article{mittelberg2019peirce,
  title={Peirce’s universal categories: On their potential for gesture theory and multimodal analysis},
  author={Mittelberg, Irene},
  journal={Semiotica},
  volume={2019},
  number={228},
  pages={193--222},
  year={2019},
  publisher={De Gruyter Mouton}
}

@article{nakauchi2002social,
  title={A social robot that stands in line},
  author={Nakauchi, Yasushi and Simmons, Reid},
  journal={Autonomous Robots},
  volume={12},
  number={3},
  pages={313--324},
  year={2002},
  publisher={Springer}
}

@inproceedings{laviers2012style,
  title={Style based robotic motion},
  author={LaViers, Amy and Egerstedt, Magnus},
  booktitle={2012 American Control Conference (ACC)},
  pages={4327--4332},
  year={2012},
  organization={IEEE}
}

@inproceedings{brand2000style,
  title={Style machines},
  author={Brand, Matthew and Hertzmann, Aaron},
  booktitle={Proceedings of the 27th annual conference on Computer graphics and interactive techniques},
  pages={183--192},
  year={2000}
}

@inproceedings{bregler1997learning,
  title={Learning and recognizing human dynamics in video sequences},
  author={Bregler, Christoph},
  booktitle={Proceedings of IEEE Computer Society Conference on Computer Vision and Pattern Recognition},
  pages={568--574},
  year={1997},
  organization={IEEE}
}

@article{del2003decomposition,
  title={Decomposition of human motion into dynamics-based primitives with application to drawing tasks},
  author={Del Vecchio, Domitilla and Murray, Richard M and Perona, Pietro},
  journal={Automatica},
  volume={39},
  number={12},
  pages={2085--2098},
  year={2003},
  publisher={Elsevier}
}

@inproceedings{wicke2018storytelling,
  title={Storytelling by a Show of Hands: A framework for interactive embodied storytelling in robotic agents},
  author={Wicke, Philipp and Veale, Tony},
  booktitle={Proc. of AISB’18, the Conf. on Artificial Intelligence and Simulated Behaviour},
  pages={49--56},
  year={2018}
}

@article{guizzo2019leaps,
  title={By leaps and bounds: An exclusive look at how boston dynamics is redefining robot agility},
  author={Guizzo, Erico},
  journal={IEEE Spectrum},
  volume={56},
  number={12},
  pages={34--39},
  year={2019},
  publisher={IEEE}
}

@book{garmendia2018irony,
  title={Irony},
  author={Garmendia, Joana},
  year={2018},
  publisher={Cambridge University Press}
}

@inproceedings{gouaillier2009mechatronic,
  title={Mechatronic design of NAO humanoid},
  author={Gouaillier, David and Hugel, Vincent and Blazevic, Pierre and Kilner, Chris and Monceaux, J{\'e}r{\^o}me and Lafourcade, Pascal and Marnier, Brice and Serre, Julien and Maisonnier, Bruno},
  booktitle={2009 IEEE International Conference on Robotics and Automation},
  pages={769--774},
  year={2009},
  organization={IEEE}
}

@inproceedings{wicke2018interview,
  title={Interview with the Robot: Question-Guided Collaboration in a Storytelling System.},
  author={Wicke, Philipp and Veale, Tony},
  booktitle={ICCC},
  pages={56--63},
  year={2018}
}

@incollection{hassenzahl2003attrakdiff,
  title={AttrakDiff: Ein Fragebogen zur Messung wahrgenommener hedonischer und pragmatischer Qualit{\"a}t},
  author={Hassenzahl, Marc and Burmester, Michael and Koller, Franz},
  booktitle={Mensch \& computer 2003},
  pages={187--196},
  year={2003},
  publisher={Springer}
}

@article{bacula2020character,
  title={Character Synthesis of Ballet Archetypes on Robots Using Laban Movement Analysis: Comparison Between a Humanoid and an Aerial Robot Platform with Lay and Expert Observation},
  author={Bacula, A and LaViers, A},
  journal={International Journal of Social Robotics},
  pages={1--16},
  year={2020},
  publisher={Springer}
}

@inproceedings{wicke2020do,
  author    = {Philipp Wicke and
               Tony Veale},
  editor    = {F. Am{\'{\i}}lcar Cardoso and
               Penousal Machado and
               Tony Veale and
               Jo{\~{a}}o Miguel Cunha},
  title     = {Show, Don't (Just) Tell: Embodiment and Spatial Metaphor in Computational
               Story-Telling},
  booktitle = {Proceedings of the Eleventh International Conference on Computational
               Creativity, {ICCC} 2020, Coimbra, Portugal, September 7-11, 2020},
  pages     = {268--275},
  publisher = {Association for Computational Creativity {(ACC)}},
  year      = {2020},
  url       = {http://computationalcreativity.net/iccc20/papers/012-iccc20.pdf},
  timestamp = {Fri, 11 Dec 2020 16:54:18 +0100},
  biburl    = {https://dblp.org/rec/conf/icccrea/WickeV20.bib},
  bibsource = {dblp computer science bibliography, https://dblp.org}
}

@article{brandt2005making,
  title={Making sense of a blend: A cognitive-semiotic approach to metaphor},
  author={Brandt, Line and Brandt, Per Aage},
  journal={Annual Review of Cognitive Linguistics},
  volume={3},
  number={1},
  pages={216--249},
  year={2005},
  publisher={John Benjamins}
}

@article{camurri2003recognizing,
  title={Recognizing emotion from dance movement: comparison of spectator recognition and automated techniques},
  author={Camurri, Antonio and Lagerl{\"o}f, Ingrid and Volpe, Gualtiero},
  journal={International journal of human-computer studies},
  volume={59},
  number={1-2},
  pages={213--225},
  year={2003},
  publisher={Elsevier}
}

@inproceedings{veale2019duets,
  title={Duets Ex Machina: On The Performative Aspects of" Double Acts" in Computational Creativity.},
  author={Veale, Tony and Wicke, Philipp and Mildner, Thomas},
  booktitle={ICCC},
  pages={57--64},
  year={2019}
}

@book{fauconnier2008way,
  title={The way we think: Conceptual blending and the mind's hidden complexities},
  author={Fauconnier, Gilles and Turner, Mark},
  year={2008},
  publisher={Basic Books}
}

@article{fauconnier1998conceptual,
  title={Conceptual integration networks},
  author={Fauconnier, Gilles and Turner, Mark},
  journal={Cognitive science},
  volume={22},
  number={2},
  pages={133--187},
  year={1998},
  publisher={Elsevier}
}

@inproceedings{li2012goal,
  title={Goal-driven conceptual blending: A computational approach for creativity},
  author={Li, Boyang and Zook, Alexander and Davis, Nicholas and Riedl, Mark O},
  booktitle={Proceedings of the 2012 International Conference on Computational Creativity, Dublin, Ireland},
  pages={3--16},
  year={2012}
}

@article{turner1999mechanism,
  title={A mechanism of creativity},
  author={Turner, Mark and Fauconnier, Gilles},
  journal={Alternation},
  volume={6},
  number={2},
  pages={273--292},
  year={1999},
  publisher={Sabinet}
}

@incollection{jokinen2014multimodal,
  title={Multimodal open-domain conversations with the Nao robot},
  author={Jokinen, Kristiina and Wilcock, Graham},
  booktitle={Natural Interaction with Robots, Knowbots and Smartphones},
  pages={213--224},
  year={2014},
  publisher={Springer}
}

@inproceedings{thorn2020human,
  title={Human-robot artistic co-creation: a study in improvised robot dance},
  author={Th{\"o}rn, Oscar and Knudsen, Peter and Saffiotti, Alessandro},
  booktitle={2020 29th IEEE International Conference on Robot and Human Interactive Communication (RO-MAN)},
  pages={845--850},
  year={2020},
  organization={IEEE}
}

@article{weber2018real,
  title={Real-time adaptation of a robotic joke teller based on human social signals},
  author={Weber, Klaus and Ritschel, Hannes and Lingenfelser, Florian and Andr{\'e}, Elisabeth},
  year={2018}
}

@inproceedings{vilk2020comedians,
  title={Comedians in Cafes Getting Data: Evaluating Timing and Adaptivity in Real-World Robot Comedy Performance},
  author={Vilk, John and Fitter, Naomi T},
  booktitle={Proceedings of the 2020 ACM/IEEE International Conference on Human-Robot Interaction},
  pages={223--231},
  year={2020}
}

@inproceedings{laviers2012style,
  title={Style based robotic motion},
  author={LaViers, Amy and Egerstedt, Magnus},
  booktitle={2012 American Control Conference (ACC)},
  pages={4327--4332},
  year={2012},
  organization={IEEE}
}

@inproceedings{alves2017yolo,
  title={Yolo, a robot for creativity: A co-design study with children},
  author={Alves-Oliveira, Patr{\'\i}cia and Arriaga, Patr{\'\i}cia and Paiva, Ana and Hoffman, Guy},
  booktitle={Proceedings of the 2017 Conference on Interaction Design and Children},
  pages={423--429},
  year={2017}
}

@inproceedings{nakanishi2008minimum,
  title={Minimum movement matters: impact of robot-mounted cameras on social telepresence},
  author={Nakanishi, Hideyuki and Murakami, Yuki and Nogami, Daisuke and Ishiguro, Hiroshi},
  booktitle={Proceedings of the 2008 ACM conference on Computer supported cooperative work},
  pages={303--312},
  year={2008}
}

@inproceedings{kuzuoka2010reconfiguring,
  title={Reconfiguring spatial formation arrangement by robot body orientation},
  author={Kuzuoka, Hideaki and Suzuki, Yuya and Yamashita, Jun and Yamazaki, Keiichi},
  booktitle={2010 5th ACM/IEEE International Conference on Human-Robot Interaction (HRI)},
  pages={285--292},
  year={2010},
  organization={IEEE}
}

@article{heider1944experimental,
  title={An experimental study of apparent behavior},
  author={Heider, Fritz and Simmel, Marianne},
  journal={The American journal of psychology},
  volume={57},
  number={2},
  pages={243--259},
  year={1944},
  publisher={JSTOR}
}

@book{levinson2003space,
  title={Space in language and cognition: Explorations in cognitive diversity},
  author={Levinson, Stephen C},
  volume={5},
  year={2003},
  publisher={Cambridge University Press}
}

@article{cienki2013gesture,
  title={Gesture, space, grammar, and cognition},
  author={Cienki, Alan},
  journal={Space in Language and Linguistics: Geographical, Interactional, and Cognitive Perspectives/P. Auer, M. Hilpert, A. Stukenbrock\& B. Szmrecsanyi (eds.).-Berlin: Walter de Gruyter},
  pages={667--686},
  year={2013}
}

@article{straube2011differentiation,
  title={The differentiation of iconic and metaphoric gestures: Common and unique integration processes},
  author={Straube, Benjamin and Green, Antonia and Bromberger, Bianca and Kircher, Tilo},
  journal={Human brain mapping},
  volume={32},
  number={4},
  pages={520--533},
  year={2011},
  publisher={Wiley Online Library}
}

@inproceedings{huang2013modeling,
  title={Modeling and Evaluating Narrative Gestures for Humanlike Robots.},
  author={Huang, Chien-Ming and Mutlu, Bilge},
  booktitle={Robotics: Science and Systems},
  pages={57--64},
  year={2013}
}

@article{bremner2016iconic,
  title={Iconic gestures for robot avatars, recognition and integration with speech},
  author={Bremner, Paul and Leonards, Ute},
  journal={Frontiers in psychology},
  volume={7},
  pages={183},
  year={2016},
  publisher={Frontiers}
}

@inproceedings{brooks2006working,
  title={Working with robots and objects: Revisiting deictic reference for achieving spatial common ground},
  author={Brooks, Andrew G and Breazeal, Cynthia},
  booktitle={Proceedings of the 1st ACM SIGCHI/SIGART conference on Human-robot interaction},
  pages={297--304},
  year={2006}
}

@article{norris2011three,
  title={Three hierarchical positions of deictic gesture in relation to spoken language: a multimodal interaction analysis},
  author={Norris, Sigrid},
  journal={Visual Communication},
  volume={10},
  number={2},
  pages={129--147},
  year={2011},
  publisher={SAGE Publications Sage UK: London, England}
}

@book{muller2013body,
  title={Body-language-communication},
  author={M{\"u}ller, Cornelia and Cienki, Alan and Fricke, Ellen and Ladewig, Silva and McNeill, David and Tessendorf, Sedinha},
  volume={1},
  year={2013},
  publisher={Walter de Gruyter}
}

@article{ladewig2014recurrent,
  title={Recurrent gestures},
  author={Ladewig, Silva H},
  journal={Body--language--communication: An international handbook on multimodality in human interaction},
  volume={2},
  pages={1558--1575},
  year={2014},
  publisher={De Gruyter Mouton Berlin, M{\"u}nchen, \& Boston}
}

@book{laumond2016dance,
  title={Dance Notations and Robot Motion},
  author={Laumond, Jean-Paul and Abe, Naoko},
  year={2016},
  publisher={Springer}
}

@article{hayes1985blackboard,
  title={A blackboard architecture for control},
  author={Hayes-Roth, Barbara},
  journal={Artificial intelligence},
  volume={26},
  number={3},
  pages={251--321},
  year={1985},
  publisher={Elsevier}
}

@article{wicke2020show,
  title={The Show Must Go On: On the Use of Embodiment, Space and Gesture in Computational Storytelling},
  author={Wicke, Philipp and Veale, Tony},
  journal={New Generation Computing},
  pages={1--28},
  year={2020},
  publisher={Springer}
}

@inproceedings{vilhjalmsson2007behavior,
title={The behavior markup language: Recent developments and challenges},
author={Vilhj{\'a}lmsson, Hannes and Cantelmo, Nathan and Cassell, Justine and Chafai, Nicolas E and Kipp, Michael and Kopp, Stefan and Mancini, Maurizio and Marsella, Stacy and Marshall, Andrew N and Pelachaud, Catherine and others},
booktitle={International Workshop on Intelligent Virtual Agents},
pages={99--111},
year={2007},
organization={Springer}
}

@article{pelachaud2010expressive,
title={Expressive gestures displayed by a humanoid robot during a storytelling application},
author={Pelachaud, Catherine and Gelin, Rodolphe and Martin, Jean-Claude and Le, Q Anh},
journal={New frontiers in human-robot interaction (AISB), Leicester, GB},
year={2010}
}

@article{sharma2008prosody,
title={Prosody based audio/visual co-analysis for co-verbal gesture recognition},
author={Sharma, Rajeev and Yeasin, Mohammed and Kettebekov, Sanshzar},
year={2008},
month=jan # "~22",
publisher={Google Patents},
note={US Patent 7,321,854}
}

@inproceedings{kettebekov2001toward,
title={Toward natural gesture/speech control of a large display},
author={Kettebekov, Sanshzar and Sharma, Rajeev},
booktitle={IFIP International Conference on Engineering for Human-Computer Interaction},
pages={221--234},
year={2001},
organization={Springer}
}

@article{mittelberg2007methodology,
title={Methodology for multimodality},
author={Mittelberg, Irene},
journal={Methods in cognitive linguistics. Amsterdam: John Benjamins Publishing Company},
pages={225--248},
year={2007}
}

@article{bucholtz2016embodied,
title={Embodied sociolinguistics},
author={Bucholtz, Mary and Hall, Kira},
journal={Sociolinguistics: Theoretical Debates},
pages={173--197},
year={2016},
publisher={Cambridge University Press Cambridge}
}

@article{mcneill1985so,
title={So you think gestures are nonverbal?},
author={McNeill, David},
journal={Psychological review},
volume={92},
number={3},
pages={350},
year={1985},
publisher={American Psychological Association}
}

@article{hauk2004somatotopic,
title={Somatotopic representation of action words in human motor and premotor cortex},
author={Hauk, Olaf and Johnsrude, Ingrid and Pulverm{\"u}ller, Friedemann},
journal={Neuron},
volume={41},
number={2},
pages={301--307},
year={2004},
publisher={Elsevier}
}

@inproceedings{bergen2003embodied,
title={Embodied verbal semantics: Evidence from an image-verb matching task},
author={Bergen, Benjamin and Narayan, Shweta and Feldman, Jerome},
booktitle={Proceedings of the Annual Meeting of the Cognitive Science Society},
volume={25},
number={25},
year={2003}
}

@inproceedings{haring2011creation,
title={Creation and evaluation of emotion expression with body movement, sound and eye color for humanoid robots},
author={H{\"a}ring, Markus and Bee, Nikolaus and Andr{\'e}, Elisabeth},
booktitle={2011 RO-MAN},
pages={204--209},
year={2011},
organization={IEEE}
}

@inproceedings{csapo2012multimodal,
title={Multimodal conversational interaction with a humanoid robot},
author={Csapo, Adam and Gilmartin, Emer and Grizou, Jonathan and Han, JingGuang and Meena, Raveesh and Anastasiou, Dimitra and Jokinen, Kristiina and Wilcock, Graham},
booktitle={2012 IEEE 3rd International Conference on Cognitive Infocommunications (CogInfoCom)},
pages={667--672},
year={2012},
organization={IEEE}
}

@article{nguyen2012facial,
  title={Facial expressions in American sign language: Tracking and recognition},
  author={Nguyen, Tan Dat and Ranganath, Surendra},
  journal={Pattern Recognition},
  volume={45},
  number={5},
  pages={1877--1891},
  year={2012},
  publisher={Elsevier}
}

@article{brown1974robust,
  title={Robust tests for the equality of variances},
  author={Brown, Morton B and Forsythe, Alan B},
  journal={Journal of the American Statistical Association},
  volume={69},
  number={346},
  pages={364--367},
  year={1974},
  publisher={Taylor \& Francis}
}

@inproceedings{ham2011making,
title={Making robots persuasive: the influence of combining persuasive strategies (gazing and gestures) by a storytelling robot on its persuasive power},
author={Ham, Jaap and Bokhorst, Ren{\'e} and Cuijpers, Raymond and van der Pol, David and Cabibihan, John-John},
booktitle={International conference on social robotics},
pages={71--83},
year={2011},
organization={Springer}
}

@article{nunez2006future,
title={With the future behind them: Convergent evidence from Aymara language and gesture in the crosslinguistic comparison of spatial construals of time},
author={N{\'u}{\~n}ez, Rafael E and Sweetser, Eve},
journal={Cognitive science},
volume={30},
number={3},
pages={401--450},
year={2006},
publisher={Wiley Online Library}
}


@book{veale2012exploding,
title={Exploding the creativity myth: The computational foundations of linguistic creativity},
author={Veale, Tony},
year={2012},
publisher={A\&C Black}
}

@inproceedings{ventura2016mere,
title={Mere generation: Essential barometer or dated concept},
author={Ventura, Dan},
booktitle={Proceedings of the Seventh International Conference on Computational Creativity},
pages={17--24},
year={2016},
organization={Sony CSL, Paris}
}

@book{mcneill1992hand,
title={Hand and mind: What gestures reveal about thought},
author={McNeill, David},
year={1992},
publisher={University of Chicago press}
}

@book{mcneill2008gesture,
title={Gesture and thought},
author={McNeill, David},
year={2008},
publisher={University of Chicago press}
}

@inproceedings{shamsuddin2011humanoid,
title={Humanoid robot NAO: Review of control and motion exploration},
author={Shamsuddin, Syamimi and Ismail, Luthffi Idzhar and Yussof, Hanafiah and Zahari, Nur Ismarrubie and Bahari, Saiful and Hashim, Hafizan and Jaffar, Ahmed},
booktitle={2011 IEEE international conference on Control System, Computing and Engineering},
pages={511--516},
year={2011},
organization={IEEE}
}

@article{pelachaud2010expressive,
title={Expressive gestures displayed by a humanoid robot during a storytelling application},
author={Pelachaud, Catherine and Gelin, Rodolphe and Martin, Jean-Claude and Le, Q Anh},
journal={New frontiers in human-robot interaction (AISB), Leicester, GB},
year={2010}
}

@inproceedings{ham2011making,
title={Making robots persuasive: the influence of combining persuasive strategies (gazing and gestures) by a storytelling robot on its persuasive power},
author={Ham, Jaap and Bokhorst, Ren{\'e} and Cuijpers, Raymond and van der Pol, David and Cabibihan, John-John},
booktitle={International conference on social robotics},
pages={71--83},
year={2011},
organization={Springer}
}

@article{niculescu2013making,
title={Making social robots more attractive: the effects of voice pitch, humor and empathy},
author={Niculescu, Andreea and van Dijk, Betsy and Nijholt, Anton and Li, Haizhou and See, Swee Lan},
journal={International journal of social robotics},
volume={5},
number={2},
pages={171--191},
year={2013},
publisher={Springer}
}

@article{reyes2019robotics,
title={Robotics facial expression of anger in collaborative human--robot interaction},
author={Reyes, Mauricio E and Meza, Ivan V and Pineda, Luis A},
journal={International Journal of Advanced Robotic Systems},
volume={16},
number={1},
pages={1729881418817972},
year={2019},
publisher={SAGE Publications Sage UK: London, England}
}

@inproceedings{ritschel2019irony,
title={Irony man: augmenting a social robot with the ability to use irony in multimodal communication with humans},
author={Ritschel, Hannes and Aslan, Ilhan and Sedlbauer, David and Andr{\'e}, Elisabeth},
booktitle={Proceedings of the 18th International Conference on Autonomous Agents and MultiAgent Systems},
pages={86--94},
year={2019}
}

@inproceedings{andrist2014conversational,
title={Conversational gaze aversion for humanlike robots},
author={Andrist, Sean and Tan, Xiang Zhi and Gleicher, Michael and Mutlu, Bilge},
booktitle={2014 9th ACM/IEEE International Conference on Human-Robot Interaction (HRI)},
pages={25--32},
year={2014},
organization={IEEE}
}

@InProceedings{conference,
  author = {Cauthor Name and Dauthor Surname and Fauthor LastName},
  title = {The title of the work},
  booktitle = {The title of the conference proceedings},
  year = 1996,
  publisher = {The name of the publisher},
  editor = {Editor Name1 and Editor Name2},
  pages = {41-50},
}

@book{cho,
  author       = {Gauthor Name1}, 
  title        = {The title of the work},
  publisher = {Country code and patent number},
  address      = {Patent Country},
  year = 2013
}

@book{patent,
  author    = {Hauthor Surname1}, 
  title     = {The title of the work},
  publisher = {Patent number},
  address   = {Patent country},
  year      = 2010,
}

% please use misc for datasets
@misc{dataset, 
	author = "Author1 LastName1 and Author2 LastName2 and Author3 LastName3",
	title = "Data Title",
	year = "2011",
	doi = "10.000/55555",
	URL = "http://www.frontiersin.org/",
}
